# Supplementary material for: Targeted Delivery of Cisplatin by Gold Nanoparticles: The Influence of Nanocarrier Surface Modification Type on the Efficiency of Drug Binding Examined by CE-ICP-MS/MS
Source: Int J Mol Sci. 2022 Feb 19;23(4):2324. doi: 10.3390/ijms23042324 (PMC8874575; doi:10.3390/ijms23042324)
Supplement: Supplementary file 1 [file ijms-23-02324-s001.zip]

Archive with 1 entries (1 files):
- ijms-1600478-supplementary.pdf
